# Supplementary material for: BIN1 favors the spreading of Tau via extracellular vesicles
Source: Sci Rep. 2019 Jul 1;9:9477. doi: 10.1038/s41598-019-45676-0 (PMC6603165; doi:10.1038/s41598-019-45676-0)
Supplement: Supplementary file 2 — Supplementary Dataset 1 [file 41598_2019_45676_MOESM2_ESM.xlsx]

## Sheet: CSF
NBB	Autopsy	Sex	Age	Braak Stage	Amyloid deposit	PMD	ph	brain weight	CSF	ApoE alleles	Clinical diagnosis	Neuropathological diagnosis
1990-046	90/098	m	74	0		03:45	6.39	1260	23	33	CONTR	Non-demented control
1991-068	91/120	m	74	0		06:15	6.22	1310	27	43	CONTR	Non-demented control
1995-098	95/283	m	78	0		04:40	7.17	1199	60	33	CONTR	Non-demented control
1996-129	96/373	m	70	0		07:30	6.4	1235	45	32	CONTR	Non-demented control
1998-127	98/235	m	56	0		05:25	6.55	1462	60	33	CONTR	Non-demented control
1992-030	92/050	f	78	0	C	06:35	7	1024	60	33	CONTR	Non-demented control
1993-139	93/267	f	78	0		14:25:00	6.5	1100	35	33	CONTR	Non-demented control
1994-119	94/325	f	51	0		07:40	7.05	1131	25	33	CONTR	Non-demented control
2012-052	12/052	f	64	0	A	05:40	6.35	1221	7	32	CONTR	Non-demented control
2012-071	12/071	f	57	0		07:40	6.47	1339	28	32	CONTR	Non-demented control
1996-125	96/365	m	93	3		10:25	6.8	1299	70	43	CONTR	Non-demented control
1991-050	91/077	m	91	3		03:15	6.33	1298	60	33	CONTR	Non-demented control
1990-028	90/065	m	88	3		11:10	5.98	1250	50	43	CONTR	Non-demented control
1990-059	90/142	m	84	3		04:25	6.23	1385	23	33	CONTR	Non-demented control
1998-189	98/326	m	81	3		05:20	6.64	1226	50	33	CONTR	Non-demented control
1995-072	95/202	m	75	3		07:15	6.33	1350	73	33	CONTR	Non-demented control
1998-051	98/096	f	94	3		16:50	6.28	1115	15	33	CONTR	Non-demented control
2001-079	01/178	f	90	3	O	04:45	6.5	1111	9	33	CONTR	Non-demented control
2008-105	08/324	f	89	3	O	03:52	7.3	1258	10	n.a.	CONTR	Non-demented control
2013-010	13/010	f	89	3		06:35	6.73	1139	70	n.a.	CONTR	Non-demented control
2007-032	07/128	f	87	3	O	07:20	6.24	1095	45	n.a.	CONTR	Non-demented control
2012-087	12/087	m	90	3	A	06:45	6.3	1228	25	33	AD!	Dementia with Low Braak stage
2005-030	S05/107	m	83	3	C	09:00	6.47	1256	160	33	AD!	Dementia with Low Braak stage + argyr. grains
1998-124	S98/229	m	82	3		05:30	6.24	1300	20	44	AD!	Dementia with Low Braak stage/congoph. Angiopathy
1994-065	94/170	m	88	3		02:30	6.76	1279	160	n.a.	AD!	Dementia with Low Braak stage
1991-113	91/327	m	87	3		03:30	6.85	1450	25	43	AD!	Dementia with Low Braak stage
2008-067	08/209	m	84	3	C	05:20	6.26	1270	28	n.a.	AD!	Dementia with Low Braak stage
2008-016	08/051	m	82	3	B	05:05	6.65	1131	60	33	AD!	Dementia with Low Braak stage
2010-033	10/077	m	78	3	C	05:10	6.56	1509	45	43	AD!	Dementia with Low Braak stage
2012-044	12/044	f	96	3	A	05:40	6.32	1052	60	33	AD!	Dementia with Low Braak stage
2000-035	00/064	f	91	3	C	09:35	6.77	1131	30	43	AD!	Dementia with Low Braak stage
2007-039	07/164	f	83	3	B	05:00	6.03	860	70	43	AD!	Dementia with Low Braak stage
1994-043	S94/111	f	78	3		04:00	6.90	1150	110	43	AD!	Dementia with Low Braak stage + argyr. grains
2003-004	S03/011	f	80	3	C	06:20	7.02	1074	15	43	AD!	Dementia with Low Braak stage+ argyr. grains
2007-061	07/229	f	83	3	B	05:20	6.07	1125	30	33	AD!	Dementia with Low Braak stage
1992-087	92/329	f	86	3		04:20	6.95	906	70	43	AD!	Dementia with Low Braak stage
1996-053	96/153	m	91	4		04:15	6.75	1102	56	33	AD!	Alzheimer's disease
1990-105	90/271	m	90	4		03:25	6.48	1136	90	43	AD!	Alzheimer's disease
2011-073	11/073	m	89	4		04:56	6.66	1172	25	33	AD!	Alzheimer's disease
1990-066	90/167	m	89	4		04:55	6.21	1392	96	33	AD!	Alzheimer's disease
1991-095	91/138	m	83	4		05:15	7.33	1142	105	33	AD!	Alzheimer's disease
1992-088	92/332	m	83	4		03:40	6.55	1295	83	33	AD!	Alzheimer's disease
1993-140	93/331	f	87	4		04:55	7.35	1148	62	33	AD!	Alzheimer's disease
1992-022	92/034	f	91	4		05:15	6.43	1003	40	33	AD!	Alzheimer's disease
1992-020	92/029	f	89	4		02:55	6.7	1122	50	43	AD!	Alzheimer's disease
1991-083	91/051	f	78	4		03:00	7	1100	60	43	AD!	Alzheimer's disease
1990-015	90/043	f	81	4		02:53	6.6	920	100	44	AD!	Alzheimer's disease
1990-006	90/018	f	89	4		03:05	6.73	1010	35	43	AD!	Alzheimer's disease
2002-002	02/005	m	92	4	C	03:30	7.2	1090	85	33	AD!	Alzheimer's disease
1993-113	93/286	m	91	4	C	06:00	6.51	1070	80	n.a.	AD!	Alzheimer's disease
1992-024	92/042	m	89	4	C	04:35	6.42	1175	90	33	AD!	Alzheimer's disease
2000-104	00/218	m	86	4	C	06:00	6.38	1227	150	33	AD!	Alzheimer's disease
1994-121	94/329	m	85	4	C	06:15	6.3	1105	50	33	AD!	Alzheimer's disease
1993-034	93/072	m	78	4	C	04:30	6.64	1225	90	43	AD!	Alzheimer's disease
2007-009	07/036	f	82	4	C	05:55	6.24	1135	90	43	AD!	Alzheimer's disease
2001-116	01/263	f	94	4	C	04:20	6.49	1015	40	32	AD!	Alzheimer's disease
2000-062	00/131	f	91	4	C	03:45	6.36	951	60	43	AD!	Alzheimer's disease
1999-009	99/029	f	86	4	C	03:45	7.08	1053	45	43	AD!	Alzheimer's disease
1997-125	97/287	f	75	4	C	03:25	6.59	1055	45	33	AD!	Alzheimer's disease
1997-038	97/122	f	85	4	C	03:40	6.59	1005	60	32	AD!	Alzheimer's disease
Note: AD= Alzheimer disease, Amyloid deposit= deposition of amyloid beta protein (Abeta) O, A, B, C (Braak et al., 1991) , Argyr. grains= Argyrophilic Grain Pathology, Braak AD= progression of pathological changes in Alzheimer disease was rated according to (Braak et al., 1995), congoph. Angiopathy= congophilic angiopathy, CSF= cerebral spinal fluid, m= male, f= female, n.a.= no data available, N…
