# Supplementary material for: BIN1 favors the spreading of Tau via extracellular vesicles
Source: Sci Rep. 2019 Jul 1;9:9477. doi: 10.1038/s41598-019-45676-0 (PMC6603165; doi:10.1038/s41598-019-45676-0)
Supplement: Supplementary file 3 — Supplementary Dataset 2 [file 41598_2019_45676_MOESM3_ESM.xlsx]

## Sheet: M_Homo vs Wt
				Male_Homo-vs-WT
	GeneName	GeneDescription	Average Normalized Counts	log2FoldChange	Fold Change	pvalue	padj
ENSMUSG00000068129	Cst7	cystatin F (leukocystatin)	337.85	1.47472	2.77929	2.60904e-20	1.8108e-16
ENSMUSG00000033350	Chst2	carbohydrate sulfotransferase 2	83.0358	0.765123	1.69951	2.03999e-07	9.44051e-05
ENSMUSG00000026285	Pdcd1	programmed cell death 1	185.373	1.25322	2.38372	1.03624e-13	3.20168e-10
ENSMUSG00000027221	Chst1	carbohydrate (keratan sulfate Gal-6) sulfotransferase 1	793.654	0.797204	1.73773	1.2726e-08	1.07712e-05
ENSMUSG00000015843	Rxrg	retinoid X receptor gamma	48.5907	0.951325	1.93365	5.91757e-08	3.57138e-05
ENSMUSG00000042529	Kcnj12	potassium inwardly-rectifying channel, subfamily J, member 12	38.1826	0.683738	1.6063	3.76374e-05	0.00343643
ENSMUSG00000073555	Gm4951	predicted gene 4951	102.947	1.0207	2.02891	1.49933e-10	2.60152e-07
ENSMUSG00000024529	Lox	lysyl oxidase	73.1404	1.08888	2.12708	7.73056e-10	1.19231e-06
ENSMUSG00000026222	Sp100	nuclear antigen Sp100	378.932	0.793512	1.73329	3.04057e-13	7.03435e-10
ENSMUSG00000004707	Ly9	lymphocyte antigen 9	536.878	0.585534	1.50059	0.000144872	0.0072337
ENSMUSG00000079243	Xirp1	xin actin-binding repeat containing 1	45.9008	0.82729	1.77435	3.30327e-06	0.000777164
ENSMUSG00000040612	Ildr2	immunoglobulin-like domain containing receptor 2	132.216	0.587747	1.5029	0.000264693	0.0100663
ENSMUSG00000028362	Tnfsf8	tumor necrosis factor (ligand) superfamily, member 8	62.2142	0.682608	1.60504	0.000130927	0.00685808
ENSMUSG00000042429	Adora1	adenosine A1 receptor	37.9113	0.662289	1.58259	0.000117719	0.00640808
ENSMUSG00000029368	Alb	albumin	22.1647	0.873783	1.83246	5.07804e-07	0.000171923
ENSMUSG00000045502	Hcar2	niacin receptor 1	207.04	1.33686	2.52601	1.61556e-14	7.4752e-11
ENSMUSG00000042804	Gpr153	G protein-coupled receptor 153	25.3201	0.928642	1.90348	1.88231e-07	9.33157e-05
ENSMUSG00000038390	Gpr162	G protein-coupled receptor 162	66.9351	0.597614	1.51321	0.000196407	0.00860811
ENSMUSG00000056498	Tmem154	transmembrane protein 154	123.836	0.958664	1.94351	8.81031e-12	1.74708e-08
ENSMUSG00000051590	Map3k19	mitogen-activated protein kinase kinase kinase 19	61.99	0.688471	1.61157	3.31077e-05	0.00326359
ENSMUSG00000021986	Amer2	APC membrane recruitment 2	90.8728	0.785882	1.72415	1.31915e-08	1.07712e-05
ENSMUSG00000098108	Gm27008		37.2107	0.97275	1.96258	2.86972e-08	1.99173e-05
ENSMUSG00000060550	H2-Q7	histocompatibility 2, Q region locus 7	167.959	0.955967	1.93988	4.15473e-08	2.62144e-05
ENSMUSG00000024401	Tnf	tumor necrosis factor	33.771	0.952864	1.93571	8.42547e-08	4.87308e-05
ENSMUSG00000105296	Gm19708	predicted gene, 19708	15.432	0.93885	1.917	1.35393e-07	7.22843e-05
ENSMUSG00000097793	Gm17259	predicted gene, 17259	64.7415	0.930138	1.90546	1.65479e-07	8.50746e-05
ENSMUSG00000026407	Cacna1s	calcium channel, voltage-dependent, L type, alpha 1S subunit	45.0847	0.921293	1.89381	2.46131e-08	1.79818e-05
ENSMUSG00000045231	BC106179	cDNA sequence BC106179	61.3414	0.90553	1.87323	2.09009e-07	9.44051e-05
ENSMUSG00000104835	Gm5547	predicted gene 5547	36.029	0.883892	1.84535	3.69855e-07	0.000138756
ENSMUSG00000106108	Gm43221		299.43	0.852111	1.80514	1.22569e-06	0.000386678
ENSMUSG00000035356	Nfkbiz	nuclear factor of kappa light polypeptide gene enhancer in B cells inhibitor, zeta	149.127	0.849477	1.80185	2.12823e-07	9.44051e-05
ENSMUSG00000099470	Gm29340		11.2262	0.827492	1.7746	1.03436e-06	0.000341489
ENSMUSG00000034009	Rxfp1	relaxin/insulin-like family peptide receptor 1	89.624	0.816727	1.76141	4.42251e-06	0.000944444
ENSMUSG00000027961	Lrrc39	leucine rich repeat containing 39	194.022	0.812737	1.75654	9.35881e-10	1.2991e-06
ENSMUSG00000053574	4930563E22Rik	RIKEN cDNA 4930563E22 gene	47.6525	0.799931	1.74102	4.9937e-06	0.00103459
ENSMUSG00000104698	Gm42602		400.612	0.798104	1.73881	2.53359e-06	0.000700952
ENSMUSG00000042857	Gm9776	predicted gene 9776	111.501	0.798018	1.73871	3.66566e-09	4.24025e-06
ENSMUSG00000004709	Cd244	CD244 natural killer cell receptor 2B4	60.8	0.789616	1.72861	6.92605e-06	0.00131504
ENSMUSG00000074874	Ctla2b	cytotoxic T lymphocyte-associated protein 2 beta	158.048	0.775063	1.71126	4.18991e-06	0.000908753
ENSMUSG00000108732	RP24-67F19.6		29.0741	0.758642	1.6919	1.72443e-05	0.00226366
ENSMUSG00000075553	Gm5464	predicted gene 5464	30.0824	0.757027	1.69	9.56629e-06	0.00159988
ENSMUSG00000083649	Rasl2-9	RAS-like, family 2, locus 9	59.5151	0.755811	1.68858	1.78473e-05	0.00228449
ENSMUSG00000074829	2010315B03Rik	RIKEN cDNA 2010315B03 gene	521.875	0.752819	1.68508	7.25336e-09	7.19171e-06
ENSMUSG00000085498	Gm14023	predicted gene 14023	60.0012	0.746077	1.67723	2.90554e-05	0.00296557
ENSMUSG00000109015	RP24-128P19.3		45.0466	0.742694	1.6733	3.04785e-05	0.00306574
ENSMUSG00000106019	Gm43672		113.993	0.740688	1.67097	1.05785e-06	0.000341489
ENSMUSG00000086264	Gm15850	predicted gene 15850	76.2279	0.735883	1.66542	2.23941e-05	0.00248682
ENSMUSG00000055413	H2-Q5	histocompatibility 2, Q region locus 5	34.4516	0.734885	1.66426	3.65956e-05	0.00336413
ENSMUSG00000107749	Gm44321		54.7548	0.732822	1.66189	3.39607e-05	0.00327011
ENSMUSG00000100017	2410022M11Rik	RIKEN cDNA 2410022M11 gene	128.013	0.731275	1.66011	1.79389e-05	0.00228449
ENSMUSG00000103247	Gm38091		18.958	0.730801	1.65956	4.15971e-05	0.0035115
ENSMUSG00000040829	Zmynd15	zinc finger, MYND-type containing 15	125.246	0.730062	1.65871	7.25856e-06	0.00134341
ENSMUSG00000025450	Gm9752	predicted gene 9752	89.3158	0.729325	1.65786	3.59458e-05	0.00335239
ENSMUSG00000087362	Gm13710	predicted gene 13710	47.234	0.727748	1.65605	4.51762e-05	0.0036672
ENSMUSG00000092622	Khdc3	KH domain containing 3, subcortical maternal complex member	16.139	0.726622	1.65476	4.62884e-05	0.00371404
ENSMUSG00000025196	Cpn1	carboxypeptidase N, polypeptide 1	10.7078	0.726468	1.65458	3.79919e-05	0.00343643
ENSMUSG00000085887	Arhgap27os3	Rho GTPase activating protein 27, opposite strand 3	126	0.726114	1.65418	1.25326e-05	0.0019117
ENSMUSG00000103174	Gm37168		20.5559	0.72548	1.65345	4.71716e-05	0.00374165
ENSMUSG00000090675	Olfr111	olfactory receptor 111	42.5308	0.724579	1.65242	4.84481e-05	0.00379948
ENSMUSG00000078887	Gm6710	predicted gene 6710	83.5308	0.722052	1.64953	3.91251e-05	0.00348138
ENSMUSG00000020892	Aloxe3	arachidonate lipoxygenase 3	25.5793	0.719726	1.64687	5.00624e-05	0.00386065
ENSMUSG00000069540	Gm4925	predicted gene 4925	19.2292	0.712359	1.63848	5.72126e-05	0.00421938
ENSMUSG00000074813	Gm14005	predicted gene 14005	28.2629	0.711586	1.6376	5.77602e-05	0.00421984
ENSMUSG00000105006	Gm9484	predicted gene 9484	13.7997	0.710181	1.63601	5.27989e-05	0.00398316
ENSMUSG00000051435	Fhad1	forkhead-associated (FHA) phosphopeptide binding domain 1	67.9314	0.709396	1.63512	4.09156e-05	0.0035115
ENSMUSG00000099843	Gm7160	predicted gene 7160	44.9185	0.705794	1.63104	5.18873e-05	0.00394311
ENSMUSG00000073485	H3f3aos		28.5491	0.704464	1.62954	3.89971e-05	0.00348138
ENSMUSG00000079038	D130040H23Rik	RIKEN cDNA D130040H23 gene	52.6622	0.69994	1.62444	1.65699e-05	0.00226366
ENSMUSG00000087406	E130215H24Rik	RIKEN cDNA E130215H24 gene	33.1675	0.698144	1.62242	7.60173e-05	0.00497734
ENSMUSG00000084911	Gm16185		74.7743	0.694904	1.61878	9.71594e-05	0.00561946
ENSMUSG00000044337	Ackr3	atypical chemokine receptor 3	47.3076	0.693995	1.61776	9.26284e-05	0.0054482
ENSMUSG00000034452	Slc24a1	solute carrier family 24 (sodium/potassium/calcium exchanger), member 1	11.6168	0.689157	1.61234	6.97583e-05	0.00472349
ENSMUSG00000097263	Gm26804		50.5848	0.688945	1.6121	6.2798e-05	0.00449329
ENSMUSG00000097787	2700046G09Rik	RIKEN cDNA 2700046G09 gene	57.4907	0.687234	1.61019	0.000110928	0.00620884
ENSMUSG00000055323	Gm9967	predicted gene 9967	85.6359	0.685977	1.60879	8.66135e-05	0.00525014
ENSMUSG00000022026	Olfm4	olfactomedin 4	51.7905	0.685331	1.60807	5.745e-05	0.00421938
ENSMUSG00000067203	H2-K2	histocompatibility 2, K region locus 2	48.6122	0.685109	1.60782	8.08793e-05	0.00514993
ENSMUSG00000104713	Gbp6	guanylate binding protein 6	20.8618	0.64325	1.56184	0.000304336	0.0105859
ENSMUSG00000106933	Gm43621		55.7628	0.683619	1.60616	0.000127393	0.00674941
ENSMUSG00000052291	5330438D12Rik	RIKEN cDNA 5330438D12 gene	478.838	0.682985	1.60546	5.63725e-05	0.00419956
ENSMUSG00000105957	Gm43254		83.6947	0.682896	1.60536	0.000121308	0.00652667
ENSMUSG00000104484	Gm33142		29.3165	0.681718	1.60405	0.000133509	0.00694095
ENSMUSG00000108699	RP23-49I18.3		18.7014	0.679526	1.60161	0.000132973	0.00693907
ENSMUSG00000028809	Srrm1	serine/arginine repetitive matrix 1	2445.32	0.678853	1.60087	6.74394e-06	0.00130017
ENSMUSG00000097177	9330159M07Rik	RIKEN cDNA 9330159M07 gene	62.8086	0.677128	1.59895	1.37171e-05	0.00204414
ENSMUSG00000028128	F3	coagulation factor III	29.1418	0.676495	1.59825	6.56234e-05	0.00459787
ENSMUSG00000101942	Gm19582	predicted gene, 19582	22.9715	0.674475	1.59602	0.000156747	0.00763441
ENSMUSG00000085311	Gm15445		18.3501	0.671651	1.59289	0.000137578	0.00705799
ENSMUSG00000078974	Sec61g	SEC61, gamma subunit	36.5572	0.671588	1.59283	0.000165609	0.00776626
ENSMUSG00000084806	Gm15232	predicted gene 15232	86.8565	0.671334	1.59254	1.24916e-05	0.0019117
ENSMUSG00000038836	Agbl3	ATP/GTP binding protein-like 3	176.354	0.670885	1.59205	1.08008e-05	0.00178483
ENSMUSG00000055108	Phxr2	per-hexamer repeat gene 2	9.4049	0.669497	1.59052	0.000155673	0.00763441
ENSMUSG00000054945	Gm9958	predicted gene 9958	82.81	0.664276	1.58477	0.000140355	0.0070911
ENSMUSG00000086109	Gm13391	predicted gene 13391	7.49566	0.663338	1.58374	5.56104e-05	0.00417258
ENSMUSG00000050844	1700020N01Rik	RIKEN cDNA 1700020N01 gene	27.9436	0.659213	1.57922	0.00020003	0.00860811
ENSMUSG00000073374	C030034I22Rik	RIKEN cDNA C030034I22 gene	58.3287	0.658007	1.5779	0.000179044	0.00814855
ENSMUSG00000099966	2810402E24Rik	RIKEN cDNA 2810402E24 gene	143.87	0.656821	1.5766	0.000165534	0.00776626
ENSMUSG00000059423	Zfp933	zinc finger protein 933	107.773	0.6558	1.57549	3.19326e-05	0.0031889
ENSMUSG00000003541	Ier3	immediate early response 3	58.2193	0.654407	1.57397	0.000234823	0.00943586
ENSMUSG00000097309	Gm17249	predicted gene, 17249	34.5275	0.653843	1.57335	0.000240498	0.00952331
ENSMUSG00000102059	Gm20257	caspase 8 pseudogene	110.621	0.653786	1.57329	9.60421e-05	0.00557808
ENSMUSG00000093622	Gm20703		26.9737	0.651305	1.57059	0.000211187	0.00893748
ENSMUSG00000031200	Mtcp1	mature T cell proliferation 1	166.524	0.649572	1.5687	0.000167933	0.00779626
ENSMUSG00000106888	Gm42848		8.29552	0.649476	1.5686	6.64516e-05	0.00459787
ENSMUSG00000014075	Tctex1d2	Tctex1 domain containing 2	185.629	0.647561	1.56652	2.75089e-06	0.000707133
ENSMUSG00000069516	Lyz2	lysozyme 2	6528.44	0.647195	1.56612	1.39704e-05	0.00204414
ENSMUSG00000068130	Zfp442	zinc finger protein 442	92.7263	0.647115	1.56603	3.99513e-05	0.0035099
ENSMUSG00000087348	Gm15582		8.929	0.646134	1.56497	8.92767e-05	0.00534814
ENSMUSG00000097583	6430590A07Rik	RIKEN cDNA 6430590A07 gene	103.84	0.645764	1.56457	0.000134226	0.00695219
ENSMUSG00000043993	2900052L18Rik	RIKEN cDNA 2900052L18 gene	27.5445	0.6438	1.56244	0.000283723	0.0103292
ENSMUSG00000025573	6030468B19Rik	RIKEN cDNA 6030468B19 gene	111.107	0.643559	1.56218	3.93934e-05	0.00348293
ENSMUSG00000056215	Lrguk	leucine-rich repeats and guanylate kinase domain containing	29.2121	0.642653	1.5612	0.000274191	0.0101504
ENSMUSG00000097271	Gm9903	predicted gene 9903	17.5837	0.641848	1.56033	0.000275869	0.0101574
ENSMUSG00000096988	A930029G22Rik	RIKEN cDNA A930029G22 gene	29.4663	0.641371	1.55981	0.000305272	0.0105859
ENSMUSG00000097154	Gm26510		165.052	0.640769	1.55916	0.000116128	0.00640808
ENSMUSG00000031167	Rbm3	RNA binding motif protein 3	1460.64	0.639664	1.55797	7.01054e-06	0.00131504
ENSMUSG00000089663	Gm15651		34.7342	0.638829	1.55706	0.000308069	0.0105859
ENSMUSG00000102555	6430511E19Rik	RIKEN cDNA 6430511E19 gene	348.58	0.637831	1.55599	0.000343325	0.0113199
ENSMUSG00000097321	1700028E10Rik	RIKEN cDNA 1700028E10 gene	220.061	0.635233	1.55319	0.000140484	0.0070911
ENSMUSG00000044906	4930503L19Rik	RIKEN cDNA 4930503L19 gene	119.234	0.633777	1.55162	0.000253366	0.00982394
ENSMUSG00000103940	Gm38227		23.506	0.63334	1.55115	0.000386133	0.0122126
ENSMUSG00000080727	C920021L13Rik	RIKEN cDNA C920021L13 gene	131.901	0.633179	1.55098	0.000218543	0.00908263
ENSMUSG00000097715	Gpr137b-ps	G protein-coupled receptor 137B, pseudogene	258.632	0.632789	1.55056	6.78898e-05	0.00464226
ENSMUSG00000072653	Zfp783	zinc finger protein 783	208.505	0.631126	1.54877	0.000244078	0.00959786
ENSMUSG00000045345	9530056K15Rik	RIKEN cDNA 9530056K15 gene	9.03507	0.630775	1.5484	9.87828e-05	0.00568964
ENSMUSG00000030795	Fus	fused in sarcoma	1798.77	0.628907	1.54639	2.43656e-05	0.00264234
ENSMUSG00000040429	Mterf1a	mitochondrial transcription termination factor 1a	150.315	0.628461	1.54591	1.23687e-05	0.0019117
ENSMUSG00000104761	Gm43511		146.516	0.628152	1.54558	0.000274948	0.0101504
ENSMUSG00000017652	Cd40	CD40 antigen	12.1056	0.62786	1.54527	0.00036563	0.011803
ENSMUSG00000096996	Gm26792		174.675	0.62682	1.54416	0.000360901	0.0116775
ENSMUSG00000097723	Gm26848		191.194	0.626471	1.54378	0.000212389	0.00896099
ENSMUSG00000056735	A930024E05Rik	RIKEN cDNA A930024E05 gene	102.076	0.624969	1.54218	0.00011444	0.00635417
ENSMUSG00000054519	Zfp867	zinc finger protein 867	125.374	0.62381	1.54094	0.000129049	0.00681116
ENSMUSG00000014198	Zfp385c	zinc finger protein 385C	63.1107	0.623135	1.54022	0.000267355	0.010089
ENSMUSG00000101225	1700008J07Rik	RIKEN cDNA 1700008J07 gene	60.9233	0.622937	1.54001	8.34314e-05	0.00519333
ENSMUSG00000027224	Duoxa1	dual oxidase maturation factor 1	99.9909	0.621746	1.53874	0.000146728	0.00727405
ENSMUSG00000075010	AW112010	expressed sequence AW112010	251.3	0.620969	1.53791	1.69829e-05	0.00226366
ENSMUSG00000055480	Zfp458	zinc finger protein 458	34.5186	0.619586	1.53643	0.00027676	0.0101632
ENSMUSG00000030256	Bhlhe41	basic helix-loop-helix family, member e41	1327.54	0.619321	1.53615	2.01162e-05	0.0024274
ENSMUSG00000034035	Ccdc17	coiled-coil domain containing 17	167.691	0.61906	1.53587	0.000200634	0.00860811
ENSMUSG00000091509	Gm17066	predicted gene 17066	54.8222	0.61883	1.53563	0.0002352	0.00943586
ENSMUSG00000074024	4632427E13Rik	RIKEN cDNA 4632427E13 gene	1856.78	0.618324	1.53509	0.000235138	0.00943586
ENSMUSG00000087475	4933406I18Rik	RIKEN cDNA 4933406I18 gene	45.0078	0.617991	1.53474	0.000535359	0.0146864
ENSMUSG00000044145	1810024B03Rik	RIKEN cDNA 1810024B03 gene	40.3418	0.617803	1.53454	0.000398968	0.0125013
ENSMUSG00000006576	Slc4a3	solute carrier family 4 (anion exchanger), member 3	10.6399	0.616727	1.53339	0.000286488	0.0103292
ENSMUSG00000019122	Ccl9	chemokine (C-C motif) ligand 9	2406.58	0.614404	1.53093	2.13242e-05	0.00248682
ENSMUSG00000059142	Zfp945	zinc finger protein 945	525.427	0.614119	1.53062	5.04036e-05	0.00386548
ENSMUSG00000107751	Gm44122		16.9401	0.613634	1.53011	0.000574245	0.015183
ENSMUSG00000093606	B130034C11Rik	RIKEN cDNA B130034C11 gene	21.2781	0.613395	1.52986	0.000587782	0.0153943
ENSMUSG00000108126	Gm43909		29.5891	0.612535	1.52894	0.000577036	0.0151989
ENSMUSG00000105679	Gm43338		31.7608	0.609727	1.52597	0.000634678	0.0161281
ENSMUSG00000085037	4933421O10Rik	RIKEN cDNA 4933421O10 gene	194.478	0.606034	1.52207	0.000274555	0.0101504
ENSMUSG00000051054	1700014D04Rik	RIKEN cDNA 1700014D04 gene	11.3191	0.605293	1.52129	0.000559811	0.0149725
ENSMUSG00000055228	Zfp935	zinc finger protein 935	151.411	0.605179	1.52117	1.85681e-05	0.00234313
ENSMUSG00000091050	9330020H09Rik	RIKEN cDNA 9330020H09 gene	24.5711	0.60515	1.52114	0.000697293	0.0171009
ENSMUSG00000042770	Hebp1	heme binding protein 1	104.578	0.604655	1.52062	3.3621e-05	0.00326359
ENSMUSG00000107402	4732416N19Rik	RIKEN cDNA 4732416N19 gene	31.3157	0.603705	1.51961	0.0007163	0.0173525
ENSMUSG00000017677	Wsb1	WD repeat and SOCS box-containing 1	5483.61	0.603281	1.51917	1.17896e-05	0.00185967
ENSMUSG00000064246	Chil1	chitinase-like 1	21.5869	0.602469	1.51831	0.000735936	0.0175811
ENSMUSG00000072809	9330160F10Rik	RIKEN cDNA 9330160F10 gene	112.382	0.602254	1.51809	0.000596863	0.0155151
ENSMUSG00000105349	Gm43604		6.46089	0.601629	1.51743	0.000446444	0.0132438
ENSMUSG00000107201	5930420M18Rik	RIKEN cDNA 5930420M18 gene	50.1642	0.598967	1.51463	0.000623212	0.0159315
ENSMUSG00000086015	4833417C18Rik	RIKEN cDNA 4833417C18 gene	76.0195	0.597144	1.51272	0.000466439	0.0135737
ENSMUSG00000062101	Zfp119b	zinc finger protein 119b	245.08	0.596767	1.51232	7.38857e-05	0.00486233
ENSMUSG00000090626	Tex9	testis expressed gene 9	44.6389	0.596734	1.51229	0.000347962	0.0113917
ENSMUSG00000070282	3000002C10Rik	glyceraldehyde-3-phosphate dehydrogenase pseudogene	82.1653	0.596662	1.51221	0.000559666	0.0149725
ENSMUSG00000025804	Ccr1	chemokine (C-C motif) receptor 1	374.968	0.59583	1.51134	0.000642773	0.0161637
ENSMUSG00000026638	Irf6	interferon regulatory factor 6	17.7988	0.593893	1.50931	0.000591631	0.0154369
ENSMUSG00000086291	Gm15513		69.0212	0.593819	1.50924	0.000236487	0.00946017
ENSMUSG00000051166	Eml5	echinoderm microtubule associated protein like 5	23.9639	0.59227	1.50762	0.000695138	0.0170819
ENSMUSG00000091476	Gm16432	predicted gene 16432	23.3605	0.59162	1.50694	0.000730502	0.0175382
ENSMUSG00000078878	Gm14305	predicted gene 14305	128.625	0.591345	1.50665	0.000461247	0.0134953
ENSMUSG00000073491	Pydc4	pyrin domain containing 4	32.3185	0.590782	1.50606	0.000927483	0.0201162
ENSMUSG00000090093	Gm14399	predicted gene 14399	100.805	0.590268	1.50553	0.000634411	0.0161281
ENSMUSG00000097731	2700016F22Rik	ER membrane protein complex subunit 1	83.7982	0.590132	1.50538	0.00094538	0.0202201
ENSMUSG00000100455	Gm29170		140.317	0.588868	1.50407	0.000775165	0.0182684
ENSMUSG00000043644	0610009L18Rik	RIKEN cDNA 0610009L18 gene	38.2233	0.587918	1.50308	0.000908492	0.0198283
ENSMUSG00000072763	5430403G16Rik	RIKEN cDNA 5430403G16 gene	104.132	0.587719	1.50287	3.50906e-05	0.003315
ENSMUSG00000021466	Ptch1	patched homolog 1	93.2146	-0.585619	-1.50068	0.000213094	0.00896349
ENSMUSG00000027570	Col9a3	collagen, type IX, alpha 3	14.546	-0.58894	-1.50414	0.000495784	0.0141604
ENSMUSG00000002944	Cd36	CD36 antigen	26.6245	-0.591805	-1.50713	0.000839465	0.0189782
ENSMUSG00000033949	Trim36	tripartite motif-containing 36	459.297	-0.59541	-1.5109	0.000434839	0.0130649
ENSMUSG00000039109	F13a1	coagulation factor XIII, A1 subunit	109.609	-0.597332	-1.51292	0.000791522	0.0183424
ENSMUSG00000031149	Praf2	PRA1 domain family 2	119.963	-0.599096	-1.51477	1.12519e-05	0.00179526
ENSMUSG00000039208	Metrnl	meteorin, glial cell differentiation regulator-like	62.4556	-0.601795	-1.5176	9.19329e-05	0.00543234
ENSMUSG00000102748	Pcdhgb2	protocadherin gamma subfamily B, 2	335.491	-0.602642	-1.51849	0.000383165	0.012171
ENSMUSG00000022218	Tgm1	transglutaminase 1, K polypeptide	9.58327	-0.602749	-1.51861	0.000570732	0.0151448
ENSMUSG00000036904	Fzd8	frizzled homolog 8 (Drosophila)	45.8581	-0.604566	-1.52052	0.000422813	0.0128353
ENSMUSG00000101389	Ms4a4a	membrane-spanning 4-domains, subfamily A, member 4A	7.7596	-0.606309	-1.52236	0.000301684	0.0105859
ENSMUSG00000052040	Klf13	Kruppel-like factor 13	374.982	-0.608355	-1.52452	8.49976e-05	0.0052164
ENSMUSG00000040212	Emp3	epithelial membrane protein 3	122.739	-0.611193	-1.52752	2.70548e-05	0.00285051
ENSMUSG00000054499	Dedd2	death effector domain-containing DNA binding protein 2	91.7049	-0.620615	-1.53753	0.000180363	0.00818177
ENSMUSG00000074227	Spint2	serine protease inhibitor, Kunitz type 2	5.13861	-0.622434	-1.53947	1.95588e-06	0.000577652
ENSMUSG00000031609	Sap30	sin3 associated polypeptide	146.741	-0.625618	-1.54287	1.88439e-05	0.00235367
ENSMUSG00000021127	Zfp36l1	zinc finger protein 36, C3H type-like 1	1152.69	-0.633429	-1.55125	7.51411e-06	0.00137241
ENSMUSG00000030605	Mfge8	milk fat globule-EGF factor 8 protein	261.168	-0.637283	-1.5554	2.88655e-05	0.00296557
ENSMUSG00000029810	Tmem176b	transmembrane protein 176B	3769.6	-0.638117	-1.5563	1.33968e-06	0.000413246
ENSMUSG00000026712	Mrc1	mannose receptor, C type 1	278.941	-0.640267	-1.55862	0.000231049	0.00939339
ENSMUSG00000019478	Rab4a	RAB4A, member RAS oncogene family	44.583	-0.645262	-1.56402	0.000175937	0.0080335
ENSMUSG00000056692	D17Wsu92e	DNA segment, Chr 17, Wayne State University 92, expressed	157.064	-0.64592	-1.56474	5.6575e-05	0.00419956
ENSMUSG00000024610	Cd74	CD74 antigen (invariant polypeptide of major histocompatibility complex, class II antigen-associated)	955.77	-0.650876	-1.57012	0.000257597	0.00987166
ENSMUSG00000021270	Hsp90aa1	heat shock protein 90, alpha (cytosolic), class A member 1	875.914	-0.651525	-1.57083	2.00192e-05	0.0024274
ENSMUSG00000064254	Ethe1	ethylmalonic encephalopathy 1	94.2355	-0.652223	-1.57159	1.89907e-05	0.00235367
ENSMUSG00000049422	Chchd10	coiled-coil-helix-coiled-coil-helix domain containing 10	12.7261	-0.65779	-1.57766	8.28195e-05	0.00517846
ENSMUSG00000030357	Fkbp4	FK506 binding protein 4	855.586	-0.657936	-1.57782	9.0313e-09	8.35756e-06
ENSMUSG00000056749	Nfil3	nuclear factor, interleukin 3, regulated	106.131	-0.658537	-1.57848	7.11866e-05	0.00475068
ENSMUSG00000068220	Lgals1	lectin, galactose binding, soluble 1	12.6729	-0.664826	-1.58538	0.000190114	0.00843121
ENSMUSG00000078429	Ctdsp2	CTD (carboxy-terminal domain, RNA polymerase II, polypeptide A) small phosphatase 2	673.348	-0.666651	-1.58738	1.81486e-06	0.000547655
ENSMUSG00000030731	Syt3	synaptotagmin III	60.2316	-0.67278	-1.59414	3.33759e-05	0.00326359
ENSMUSG00000004665	Cnn2	calponin 2	189.361	-0.675799	-1.59748	2.66473e-07	0.000105683
ENSMUSG00000020482	Ccdc117	coiled-coil domain containing 117	605.308	-0.685085	-1.6078	2.57536e-06	0.000700952
ENSMUSG00000073490	AI607873	expressed sequence AI607873	32.3736	-0.696801	-1.62091	8.9347e-05	0.00534814
ENSMUSG00000073418	C4b	complement component 4B (Chido blood group)	113.1	-0.699294	-1.62371	6.02143e-05	0.00435331
ENSMUSG00000028410	Dnaja1	DnaJ (Hsp40) homolog, subfamily A, member 1	1246.41	-0.704859	-1.62999	1.58351e-05	0.00225195
ENSMUSG00000005483	Dnajb1	DnaJ (Hsp40) homolog, subfamily B, member 1	724.754	-0.708046	-1.63359	2.74371e-06	0.000707133
ENSMUSG00000015656	Hspa8	heat shock protein 8	9663.91	-0.728852	-1.65732	2.46529e-07	0.000100649
ENSMUSG00000047777	Phf13	PHD finger protein 13	335.308	-0.729593	-1.65817	4.94487e-07	0.000171599
ENSMUSG00000020108	Ddit4	DNA-damage-inducible transcript 4	76.0901	-0.735054	-1.66446	6.61273e-06	0.00129284
ENSMUSG00000032265	Fam46a	family with sequence similarity 46, member A	1108.83	-0.736402	-1.66602	3.66181e-08	2.42045e-05
ENSMUSG00000023367	Tmem176a	transmembrane protein 176A	1440.24	-0.741136	-1.67149	1.15326e-13	3.20168e-10
ENSMUSG00000095595	Fam177a	family with sequence similarity 177, member A	194.729	-0.741737	-1.67219	4.12676e-07	0.000150746
ENSMUSG00000061718	Ppp1r1b	protein phosphatase 1, regulatory (inhibitor) subunit 1B	21.2671	-0.747893	-1.67934	1.9897e-05	0.0024274
ENSMUSG00000031431	Tsc22d3	TSC22 domain family, member 3	1021.72	-0.753714	-1.68613	2.223e-05	0.00248682
ENSMUSG00000002504	Slc9a3r2	solute carrier family 9 (sodium/hydrogen exchanger), member 3 regulator 2	23.2647	-0.787344	-1.72589	3.95702e-06	0.000885926
ENSMUSG00000055148	Klf2	Kruppel-like factor 2 (lung)	37.1993	-0.808716	-1.75165	5.58241e-06	0.00111868
ENSMUSG00000002985	Apoe	apolipoprotein E	4532.31	-0.837663	-1.78715	1.64767e-08	1.27063e-05
ENSMUSG00000017754	Pltp	phospholipid transfer protein	29.9911	-0.909916	-1.87894	2.43108e-07	0.000100649
ENSMUSG00000023944	Hsp90ab1	heat shock protein 90 alpha (cytosolic), class B member 1	4093.92	-0.931395	-1.90712	1.52729e-09	1.9273e-06
ENSMUSG00000024381	Bin1	bridging integrator 1	2892.41	-1.72084	-3.29629	4.41194e-26	6.12421e-22

## Sheet: M_Het vs Wt
				Male_Het-vs-WT
	GeneName	GeneDescription	Average Normalized Counts	log2FoldChange	Fold Change	pvalue	padj
ENSMUSG00000068129	Cst7	cystatin F (leukocystatin)	337.85	1.47214	2.77434	4.95665e-21	6.88032e-17
ENSMUSG00000033350	Chst2	carbohydrate sulfotransferase 2	83.0358	0.867403	1.82438	1.49191e-09	2.95845e-06
ENSMUSG00000026285	Pdcd1	programmed cell death 1	185.373	1.2233	2.3348	1.661e-13	7.68545e-10
ENSMUSG00000027221	Chst1	carbohydrate (keratan sulfate Gal-6) sulfotransferase 1	793.654	0.827256	1.77431	1.26562e-09	2.92801e-06
ENSMUSG00000015843	Rxrg	retinoid X receptor gamma	48.5907	0.777032	1.7136	8.06094e-06	0.00414422
ENSMUSG00000042529	Kcnj12	potassium inwardly-rectifying channel, subfamily J, member 12	38.1826	0.592536	1.5079	0.000296807	0.0340494
ENSMUSG00000073555	Gm4951	predicted gene 4951	102.947	0.932094	1.90804	2.50832e-09	4.35224e-06
ENSMUSG00000024529	Lox	lysyl oxidase	73.1404	0.786175	1.7245	9.62493e-06	0.00477156
ENSMUSG00000026222	Sp100	nuclear antigen Sp100	378.932	0.880196	1.84063	5.55492e-17	3.8554e-13
ENSMUSG00000004707	Ly9	lymphocyte antigen 9	536.878	0.760483	1.69406	4.32851e-07	0.000375525
ENSMUSG00000003484	Cyp4f18	cytochrome P450, family 4, subfamily f, polypeptide 18	24.8956	0.611666	1.52802	0.000478699	0.047463
ENSMUSG00000028362	Tnfsf8	tumor necrosis factor (ligand) superfamily, member 8	62.2142	0.698553	1.62288	8.73386e-05	0.0188689
ENSMUSG00000042429	Adora1	adenosine A1 receptor	37.9113	0.779948	1.71707	4.22452e-06	0.00237757
ENSMUSG00000029368	Alb	albumin	22.1647	0.659606	1.57965	0.000136607	0.0234103
ENSMUSG00000045502	Hcar2	niacin receptor 1	207.04	1.17965	2.26522	7.36902e-12	2.55723e-08
ENSMUSG00000042804	Gpr153	G protein-coupled receptor 153	25.3201	0.946936	1.92777	9.52434e-08	0.0001074
ENSMUSG00000038390	Gpr162	G protein-coupled receptor 162	66.9351	0.601577	1.51737	0.000133044	0.0233769
ENSMUSG00000056498	Tmem154	transmembrane protein 154	123.836	0.915088	1.88568	2.5136e-11	6.97825e-08
ENSMUSG00000021986	Amer2	APC membrane recruitment 2	90.8728	0.698563	1.62289	2.38088e-07	0.000236064
ENSMUSG00000098108	Gm27008		37.2107	0.619802	1.53666	0.000374715	0.0394208
ENSMUSG00000060550	H2-Q7	histocompatibility 2, Q region locus 7	167.959	0.836599	1.78584	1.22656e-06	0.000896098
ENSMUSG00000097793	Gm17259	predicted gene, 17259	64.7415	0.614743	1.53129	0.000507216	0.0492354
ENSMUSG00000026407	Cacna1s	calcium channel, voltage-dependent, L type, alpha 1S subunit	45.0847	0.903527	1.87063	2.74325e-08	4.23101e-05
ENSMUSG00000035356	Nfkbiz	nuclear factor of kappa light polypeptide gene enhancer in B cells inhibitor, zeta	149.127	0.660933	1.58111	4.01193e-05	0.0121064
ENSMUSG00000104698	Gm42602		400.612	0.703374	1.62831	2.55617e-05	0.00869891
ENSMUSG00000004709	Cd244	CD244 natural killer cell receptor 2B4	60.8	0.632071	1.54979	0.000284244	0.0328799
ENSMUSG00000074874	Ctla2b	cytotoxic T lymphocyte-associated protein 2 beta	158.048	0.763767	1.69792	4.08897e-06	0.00237757
ENSMUSG00000055413	H2-Q5	histocompatibility 2, Q region locus 5	34.4516	0.691131	1.61455	9.60436e-05	0.0190454
ENSMUSG00000103247	Gm38091		18.958	0.74771	1.67912	2.57069e-05	0.00869891
ENSMUSG00000087362	Gm13710	predicted gene 13710	47.234	0.670931	1.5921	0.000168072	0.0269985
ENSMUSG00000085887	Arhgap27os3	Rho GTPase activating protein 27, opposite strand 3	126	0.623826	1.54096	0.000136252	0.0234103
ENSMUSG00000103174	Gm37168		20.5559	0.83657	1.7858	2.43659e-06	0.00169112
ENSMUSG00000020892	Aloxe3	arachidonate lipoxygenase 3	25.5793	0.706045	1.63133	7.23627e-05	0.0179731
ENSMUSG00000074813	Gm14005	predicted gene 14005	28.2629	0.67457	1.59612	0.000123629	0.0228812
ENSMUSG00000105006	Gm9484	predicted gene 9484	13.7997	0.643239	1.56183	0.000268004	0.0316426
ENSMUSG00000037868	Egr2	early growth response 2	38.1631	0.67008	1.59116	9.96144e-05	0.0193912
ENSMUSG00000067203	H2-K2	histocompatibility 2, K region locus 2	48.6122	0.64961	1.56874	0.000157871	0.0260882
ENSMUSG00000097177	9330159M07Rik	RIKEN cDNA 9330159M07 gene	62.8086	0.622694	1.53975	4.55027e-05	0.0126325
ENSMUSG00000028128	F3	coagulation factor III	29.1418	0.721062	1.6484	1.58177e-05	0.00708275
ENSMUSG00000097654	Gm26714		23.758	0.651587	1.5709	0.000199208	0.0286983
ENSMUSG00000097039	Pvt1	plasmacytoma variant translocation 1	141.055	0.651149	1.57042	1.27337e-05	0.00609505
ENSMUSG00000078974	Sec61g	SEC61, gamma subunit	36.5572	0.668155	1.58904	0.000169215	0.0269985
ENSMUSG00000079017	Ifi27l2a	interferon, alpha-inducible protein 27 like 2A	83.2025	0.650694	1.56992	0.000263097	0.0316426
ENSMUSG00000042451	Mybph	myosin binding protein H	47.7993	0.646828	1.56572	8.55922e-05	0.0188689
ENSMUSG00000086109	Gm13391	predicted gene 13391	7.49566	0.62763	1.54502	0.000166419	0.0269985
ENSMUSG00000103898	Gm30238		69.6329	0.637219	1.55533	0.000332143	0.036303
ENSMUSG00000039601	Rcan2	regulator of calcineurin 2	9.0871	0.629695	1.54724	7.25086e-05	0.0179731
ENSMUSG00000078864	Gm14322	predicted gene 14322	23.1012	0.627623	1.54502	0.000340043	0.0368761
ENSMUSG00000069516	Lyz2	lysozyme 2	6528.44	0.667709	1.58855	4.28206e-06	0.00237757
ENSMUSG00000025573	6030468B19Rik	RIKEN cDNA 6030468B19 gene	111.107	0.601038	1.51681	8.83564e-05	0.0188689
ENSMUSG00000079293	Clec7a	C-type lectin domain family 7, member a	464.791	0.620036	1.53691	0.000231705	0.0302951
ENSMUSG00000055430	Nap1l5	nucleosome assembly protein 1-like 5	19.7788	0.614075	1.53058	0.000311444	0.0347331
ENSMUSG00000097723	Gm26848		191.194	0.612903	1.52933	0.000233526	0.0302951
ENSMUSG00000056735	A930024E05Rik	RIKEN cDNA A930024E05 gene	102.076	0.586446	1.50154	0.000225752	0.0298445
ENSMUSG00000050447	Lypd6	LY6/PLAUR domain containing 6	81.8713	-0.597338	-1.51292	0.000150739	0.02546
ENSMUSG00000039323	Igfbp2	insulin-like growth factor binding protein 2	10.239	-0.600835	-1.51659	6.53596e-07	0.000533681
ENSMUSG00000001827	Folr1	folate receptor 1 (adult)	5.9859	-0.607967	-1.52411	2.57028e-07	0.000237854
ENSMUSG00000022425	Enpp2	ectonucleotide pyrophosphatase/phosphodiesterase 2	431.899	-0.614194	-1.5307	7.30807e-08	9.22212e-05
ENSMUSG00000079436	Kcnj13	potassium inwardly-rectifying channel, subfamily J, member 13	10.2975	-0.619724	-1.53658	8.64139e-07	0.000666395
ENSMUSG00000025150	Cbr2	carbonyl reductase 2	25.0844	-0.632837	-1.55061	0.00039122	0.040831
ENSMUSG00000022122	Ednrb	endothelin receptor type B	24.246	-0.653952	-1.57347	0.000206745	0.0286983
ENSMUSG00000027570	Col9a3	collagen, type IX, alpha 3	14.546	-0.677291	-1.59913	7.53633e-05	0.0180643
ENSMUSG00000039109	F13a1	coagulation factor XIII, A1 subunit	109.609	-0.665414	-1.58602	0.000190476	0.0281277
ENSMUSG00000036904	Fzd8	frizzled homolog 8 (Drosophila)	45.8581	-0.671454	-1.59268	7.54795e-05	0.0180643
ENSMUSG00000021127	Zfp36l1	zinc finger protein 36, C3H type-like 1	1152.69	-0.629331	-1.54685	4.76885e-06	0.00254602
ENSMUSG00000019478	Rab4a	RAB4A, member RAS oncogene family	44.583	-0.61253	-1.52894	0.000312775	0.0347331
ENSMUSG00000049422	Chchd10	coiled-coil-helix-coiled-coil-helix domain containing 10	12.7261	-0.661318	-1.58153	9.55757e-05	0.0190454
ENSMUSG00000027200	Sema6d	sema domain, transmembrane domain (TM), and cytoplasmic domain, (semaphorin) 6D	189.038	-0.598482	-1.51412	0.000129886	0.0233769
ENSMUSG00000073418	C4b	complement component 4B (Chido blood group)	113.1	-0.630075	-1.54765	0.00025773	0.0316426
ENSMUSG00000028410	Dnaja1	DnaJ (Hsp40) homolog, subfamily A, member 1	1246.41	-0.653598	-1.57309	4.49473e-05	0.0126325
ENSMUSG00000020108	Ddit4	DNA-damage-inducible transcript 4	76.0901	-0.71355	-1.63983	1.7062e-05	0.0074012
ENSMUSG00000031431	Tsc22d3	TSC22 domain family, member 3	1021.72	-0.629567	-1.5471	0.000366331	0.0394189
ENSMUSG00000017754	Pltp	phospholipid transfer protein	29.9911	-0.730923	-1.6597	3.79601e-05	0.0119755
ENSMUSG00000023944	Hsp90ab1	heat shock protein 90 alpha (cytosolic), class B member 1	4093.92	-0.708016	-1.63356	2.57671e-06	0.0017032
ENSMUSG00000024381	Bin1	bridging integrator 1	2892.41	-0.85041	-1.80301	1.00583e-07	0.0001074

## Sheet: F_Homo vs Wt
				Female_Homo-vs-WT
	GeneName	GeneDescription	Average Normalized Counts	log2FoldChange	Fold Change	pvalue	padj
ENSMUSG00000068129	Cst7	cystatin F (leukocystatin)	337.85	1.51333	2.85469	2.21671e-20	1.67971e-16
ENSMUSG00000033350	Chst2	carbohydrate sulfotransferase 2	83.0358	1.14837	2.21663	9.97643e-14	3.77982e-10
ENSMUSG00000026285	Pdcd1	programmed cell death 1	185.373	1.12199	2.17646	5.7461e-11	1.45137e-07
ENSMUSG00000027221	Chst1	carbohydrate (keratan sulfate Gal-6) sulfotransferase 1	793.654	1.0965	2.13835	4.17636e-14	2.10976e-10
ENSMUSG00000015843	Rxrg	retinoid X receptor gamma	48.5907	1.07898	2.11254	1.00518e-09	2.17621e-06
ENSMUSG00000042529	Kcnj12	potassium inwardly-rectifying channel, subfamily J, member 12	38.1826	0.913085	1.88307	4.92284e-08	9.32571e-05
ENSMUSG00000073555	Gm4951	predicted gene 4951	102.947	0.827837	1.77502	3.751e-07	0.000631628
ENSMUSG00000024529	Lox	lysyl oxidase	73.1404	0.798202	1.73893	5.31874e-06	0.00537371
ENSMUSG00000026222	Sp100	nuclear antigen Sp100	378.932	0.77767	1.71436	9.02343e-12	2.735e-08
ENSMUSG00000040612	Ildr2	immunoglobulin-like domain containing receptor 2	132.216	0.754714	1.6873	4.3274e-06	0.00493273
ENSMUSG00000073409	H2-Q6	histocompatibility 2, Q region locus 6	175.008	0.80891	1.75189	3.8789e-06	0.00489873
ENSMUSG00000045502	Hcar2	niacin receptor 1	207.04	0.715577	1.64214	4.73478e-05	0.0341693
ENSMUSG00000042804	Gpr153	G protein-coupled receptor 153	25.3201	0.713865	1.64019	6.10471e-05	0.0420531
ENSMUSG00000056498	Tmem154	transmembrane protein 154	123.836	0.683999	1.60659	1.44804e-06	0.00219451
ENSMUSG00000021986	Amer2	APC membrane recruitment 2	90.8728	0.660978	1.58115	4.55679e-06	0.00493273
ENSMUSG00000027962	Vcam1	vascular cell adhesion molecule 1	243.666	0.753872	1.68631	1.61081e-05	0.0143599
ENSMUSG00000104713	Gbp6	guanylate binding protein 6	20.8618	0.740406	1.67065	2.71617e-05	0.0228686
ENSMUSG00000036040	Adamtsl2	ADAMTS-like 2	84.6998	0.712654	1.63882	2.54228e-06	0.00350257
ENSMUSG00000024381	Bin1	bridging integrator 1	2892.41	-1.76685	-3.40309	2.50219e-26	3.79207e-22

## Sheet: F_Het vs Wt
				Female_Het-vs-WT
	GeneName	GeneDescription	Average Normalized Counts	log2FoldChange	Fold Change	pvalue	padj
ENSMUSG00000068129	Cst7	cystatin F (leukocystatin)	337.85	1.68923	3.22485	4.87654e-25	7.3904e-21
ENSMUSG00000033350	Chst2	carbohydrate sulfotransferase 2	83.0358	1.47767	2.78499	4.27327e-22	3.23807e-18
ENSMUSG00000026285	Pdcd1	programmed cell death 1	185.373	1.35781	2.56295	2.09423e-15	6.34761e-12
ENSMUSG00000027221	Chst1	carbohydrate (keratan sulfate Gal-6) sulfotransferase 1	793.654	1.35741	2.56225	7.77955e-21	3.92997e-17
ENSMUSG00000015843	Rxrg	retinoid X receptor gamma	48.5907	1.18798	2.27833	1.66223e-11	4.19852e-08
ENSMUSG00000002602	Axl	AXL receptor tyrosine kinase	385.576	1.00309	2.00429	1.37291e-09	2.97236e-06
ENSMUSG00000042529	Kcnj12	potassium inwardly-rectifying channel, subfamily J, member 12	38.1826	0.671318	1.59253	6.43059e-05	0.0232037
ENSMUSG00000073555	Gm4951	predicted gene 4951	102.947	0.72627	1.65436	8.30906e-06	0.00449728
ENSMUSG00000024529	Lox	lysyl oxidase	73.1404	0.923727	1.89701	1.3948e-07	0.000140921
ENSMUSG00000026222	Sp100	nuclear antigen Sp100	378.932	0.998569	1.99802	1.32033e-18	5.0024e-15
ENSMUSG00000004707	Ly9	lymphocyte antigen 9	536.878	0.873329	1.83189	3.20734e-08	4.86072e-05
ENSMUSG00000079243	Xirp1	xin actin-binding repeat containing 1	45.9008	0.848566	1.80071	1.56117e-06	0.00124524
ENSMUSG00000040612	Ildr2	immunoglobulin-like domain containing receptor 2	132.216	0.836897	1.7862	3.36471e-07	0.000318701
ENSMUSG00000003484	Cyp4f18	cytochrome P450, family 4, subfamily f, polypeptide 18	24.8956	0.963597	1.95017	1.95979e-08	3.30007e-05
ENSMUSG00000028362	Tnfsf8	tumor necrosis factor (ligand) superfamily, member 8	62.2142	0.820337	1.76582	4.09521e-06	0.00269839
ENSMUSG00000042429	Adora1	adenosine A1 receptor	37.9113	0.811497	1.75503	3.19426e-06	0.00230519
ENSMUSG00000029368	Alb	albumin	22.1647	0.736255	1.66585	2.81212e-05	0.013318
ENSMUSG00000073409	H2-Q6	histocompatibility 2, Q region locus 6	175.008	0.810179	1.75343	3.73044e-06	0.00256976
ENSMUSG00000045502	Hcar2	niacin receptor 1	207.04	0.961316	1.94709	4.53426e-08	5.72639e-05
ENSMUSG00000042804	Gpr153	G protein-coupled receptor 153	25.3201	0.97639	1.96754	4.01396e-08	5.53014e-05
ENSMUSG00000038390	Gpr162	G protein-coupled receptor 162	66.9351	0.688572	1.61169	2.73839e-05	0.013318
ENSMUSG00000056498	Tmem154	transmembrane protein 154	123.836	0.815916	1.76041	7.78876e-09	1.47548e-05
ENSMUSG00000051590	Map3k19	mitogen-activated protein kinase kinase kinase 19	61.99	0.669582	1.59061	7.02797e-05	0.0242066
ENSMUSG00000021986	Amer2	APC membrane recruitment 2	90.8728	0.652427	1.57181	5.73934e-06	0.00347919
ENSMUSG00000085337	Gm15964	predicted gene 15964	95.2297	0.852407	1.80551	3.98768e-07	0.00035549
ENSMUSG00000027962	Vcam1	vascular cell adhesion molecule 1	243.666	0.936938	1.91446	8.21195e-08	8.88944e-05
ENSMUSG00000021411	Pxdc1	PX domain containing 1	438.95	0.753844	1.68628	7.63616e-08	8.88944e-05
ENSMUSG00000030162	Olr1	oxidized low density lipoprotein (lectin-like) receptor 1	25.6206	0.730695	1.65944	3.98374e-05	0.0159013
ENSMUSG00000028874	Fgr	Gardner-Rasheed feline sarcoma viral (Fgr) oncogene homolog	84.7346	0.702996	1.62788	3.6104e-05	0.0151988
ENSMUSG00000028037	Ifi44	interferon-induced protein 44	15.9141	0.702674	1.62752	6.11703e-06	0.00356552
ENSMUSG00000030103	Bhlhe40	basic helix-loop-helix family, member e40	13.6991	0.701822	1.62656	6.67947e-05	0.0235413
ENSMUSG00000017724	Etv4	ets variant gene 4 (E1A enhancer binding protein, E1AF)	5.91767	0.697883	1.62212	6.99075e-06	0.00392388
ENSMUSG00000079445	B3gnt7	UDP-GlcNAc:betaGal beta-1,3-N-acetylglucosaminyltransferase 7	62.0381	0.675984	1.59769	8.6288e-05	0.0282006
ENSMUSG00000086481	Gm11707		8.74732	0.672228	1.59353	7.56295e-05	0.0254703
ENSMUSG00000014599	Csf1	colony stimulating factor 1 (macrophage)	362.01	0.668539	1.58946	1.02631e-05	0.00518456
ENSMUSG00000063354	Slc39a4	solute carrier family 39 (zinc transporter), member 4	159.445	0.666421	1.58713	5.08426e-05	0.019263
ENSMUSG00000024044	Epb41l3	erythrocyte protein band 4.1-like 3	345.335	0.664759	1.5853	4.31349e-06	0.00272379
ENSMUSG00000030789	Itgax	integrin alpha X	113.768	0.637674	1.55582	0.000135544	0.0410833
ENSMUSG00000009687	Fxyd5	FXYD domain-containing ion transport regulator 5	45.1533	0.637428	1.55555	0.000146006	0.0433867
ENSMUSG00000074063	Osgin1	oxidative stress induced growth inhibitor 1	97.1412	0.595614	1.51112	3.11941e-05	0.0143256
ENSMUSG00000032915	Adgre4		45.6277	-0.727478	-1.65574	3.3802e-05	0.0150668
ENSMUSG00000027200	Sema6d	sema domain, transmembrane domain (TM), and cytoplasmic domain, (semaphorin) 6D	189.038	-0.761598	-1.69537	3.038e-06	0.00230205

## Sheet: NumberDEGs
			Average Normalized Counts > 4
Male_Het-vs-WT	75		padj < 0.05
Male_Homo-vs-WT	229		|FC| > 1.5
Female_Het-vs-WT	42
Female_Homo-vs-WT	19

## Sheet: BIN1_FPKM
	ENSMUSG00000024381			Average FPKM	SD
Bin1-Het-F-0205	151.648		WT-F	273.28	39.0306
Bin1-Het-F-0206	42.6916		WT-M	263.286	22.7497
Bin1-Het-F-0208	158.817		Het-F	146.588	55.4106
Bin1-Het-F-0220	151.899		Het-M	119.668	36.286
Bin1-Het-F-0244	210.141		Homo-F	55.8481	35.9682
Bin1-Het-F-0257	164.333		Homo-M	47.1451	8.69051
Bin1-Het-M-0100	120.164
Bin1-Het-M-0108	130.089
Bin1-Het-M-0197	156.721
Bin1-Het-M-0199	51.8389
Bin1-Het-M-0203	117.279
Bin1-Het-M-0210	141.92
Bin1-Homo-F-0193	40.3221
Bin1-Homo-F-0201	43.2931
Bin1-Homo-F-0228	43.1649
Bin1-Homo-F-0229	129.186
Bin1-Homo-F-0234	39.6001
Bin1-Homo-F-0238	39.5222
Bin1-Homo-M-0093	55.5528
Bin1-Homo-M-0094	34.5065
Bin1-Homo-M-0097	54.4128
Bin1-Homo-M-0109	53.3031
Bin1-Homo-M-0189	45.2112
Bin1-Homo-M-0190	39.8842
Bin1-WT-F-0122	251.701
Bin1-WT-F-0191	346.834
Bin1-WT-F-0192	244.389
Bin1-WT-F-0194	281.464
Bin1-WT-F-0200	244.407
Bin1-WT-F-0207	270.884
Bin1-WT-M-0176	263.27
Bin1-WT-M-0177	256.381
Bin1-WT-M-0178	251.773
Bin1-WT-M-0202	230.327
Bin1-WT-M-0246	288.457
Bin1-WT-M-0258	289.509
GeneName	ENSMUSG00000086503_Xist
Bin1-Het-F-0205	18.3201
Bin1-Het-F-0206	10.2212
Bin1-Het-F-0208	13.3101
Bin1-Het-F-0220	9.7938
Bin1-Het-F-0244	60.8856
Bin1-Het-F-0257	13.2032
Bin1-Het-M-0100	0.0207
Bin1-Het-M-0108	0.0166
Bin1-Het-M-0197	0.007
Bin1-Het-M-0199	0
Bin1-Het-M-0203	0.0096
Bin1-Het-M-0210	0.0142
Bin1-Homo-F-0193	10.3559
Bin1-Homo-F-0201	13.2258
Bin1-Homo-F-0228	13.2181
Bin1-Homo-F-0229	80.5482
Bin1-Homo-F-0234	16.0858
Bin1-Homo-F-0238	9.3037
Bin1-Homo-M-0093	0
Bin1-Homo-M-0094	0.0361
Bin1-Homo-M-0097	0.0326
Bin1-Homo-M-0109	0
Bin1-Homo-M-0189	0
Bin1-Homo-M-0190	0.0159
Bin1-WT-F-0122	9.3455
Bin1-WT-F-0191	144.816
Bin1-WT-F-0192	9.3442
Bin1-WT-F-0194	104.927
Bin1-WT-F-0200	12.3743
Bin1-WT-F-0207	9.5202
Bin1-WT-M-0176	0.0116
Bin1-WT-M-0177	0.0044
Bin1-WT-M-0178	0
Bin1-WT-M-0202	0.0104
Bin1-WT-M-0246	0.1082
Bin1-WT-M-0258	0.0171
